# Supplementary material for: Potential Immunogenic Activity of Computationally Designed mRNA- and Peptide-Based Prophylactic Vaccines against MERS, SARS-CoV, and SARS-CoV-2: A Reverse Vaccinology Approach
Source: Molecules. 2022 Apr 6;27(7):2375. doi: 10.3390/molecules27072375 (PMC9000378; doi:10.3390/molecules27072375)
Supplement: Supplementary file 1 [file molecules-27-02375-s001.zip]

Archive with 1 entries (1 files):
- molecules-1609300-supplementary.pdf
